# Supplementary material for: Lactose Content and Selected Quality Parameters of Sheep Milk Fermented Beverages during Storage
Source: Animals (Basel). 2022 Nov 10;12(22):3105. doi: 10.3390/ani12223105 (PMC9686720; doi:10.3390/ani12223105)
Supplement: Supplementary file 1 [file animals-12-03105-s001.zip]

Archive with 1 entries (1 files):
- animals-1962295-supplementary.pdf
